# Supplementary material for: The Effects of the Harmful Algal Bloom Species Karenia brevis on Survival of Red Porgy (Pagrus pagrus) Larvae
Source: Toxins (Basel). 2022 Jun 28;14(7):439. doi: 10.3390/toxins14070439 (PMC9317425; doi:10.3390/toxins14070439)
Supplement: Supplementary file 1 [file toxins-14-00439-s001.zip]

Archive with 1 entries (1 files):
- toxins-1755868-supplementary.pdf
